# Supplementary material for: Knowledge and Practice of Urinary Incontinence Management Among Nursing Professionals in Serbian Nursing Homes: A Multicentre Study
Source: Healthcare (Basel). 2024 Dec 3;12(23):2425. doi: 10.3390/healthcare12232425 (PMC11641492; doi:10.3390/healthcare12232425)
Supplement: Supplementary file 1 [file healthcare-12-02425-s001.zip]

Archive with 1 entries (1 files):
- healthcare-3329049-supplementary.pdf
